# Supplementary material for: ﻿New species of Hydnotrya (Ascomycota, Pezizomycetes) from southwestern China with notes on morphological characteristics of 17 species of Hydnotrya
Source: MycoKeys. 2023 Nov 13;100:49–67. doi: 10.3897/mycokeys.100.106709 (PMC10660436; doi:10.3897/mycokeys.100.106709)
Supplement: XML Treatment for Hydnotrya oblongispora [file mycokeys.100.106709-treatment1.xml]

<!DOCTYPE tp:taxon-treatment
  PUBLIC "-//TaxonX//DTD Taxonomic Treatment Publishing DTD v0 20100105//EN" "tax-treatment-NSO.dtd">
<tp:taxon-treatment xmlns:tp="http://www.plazi.org/taxpub"><tp:treatment-meta><kwd-group><label>Taxon classification</label><kwd>
                <named-content content-type="kingdom">Fungi</named-content>
              </kwd><kwd>
                <named-content content-type="order">Pezizales</named-content>
              </kwd><kwd>
                <named-content content-type="family">Discinaceae</named-content>
              </kwd></kwd-group><mixed-citation publication-type="journal"><person-group><name><surname>Li</surname><given-names>Lin</given-names></name><name><surname>Wan</surname><given-names>Shan-Ping</given-names></name><name><surname>Wang</surname><given-names>Yun</given-names></name><name><surname>Thongklang</surname><given-names>Naritsada</given-names></name><name><surname>Tang</surname><given-names>Song-Ming</given-names></name><name><surname>Luo</surname><given-names>Zong-Long</given-names></name><name><surname>Li</surname><given-names>Shu-Hong</given-names></name></person-group><article-title>﻿New species of <italic><tp:taxon-name><tp:taxon-name-part taxon-name-part-type="genus" reg="Hydnotrya">Hydnotrya</tp:taxon-name-part></tp:taxon-name></italic> (<tp:taxon-name><tp:taxon-name-part taxon-name-part-type="phylum">Ascomycota</tp:taxon-name-part></tp:taxon-name>, <tp:taxon-name><tp:taxon-name-part taxon-name-part-type="class">Pezizomycetes</tp:taxon-name-part></tp:taxon-name>) from southwestern China with notes on morphological characteristics of 17 species of <italic><tp:taxon-name><tp:taxon-name-part taxon-name-part-type="genus" reg="Hydnotrya">Hydnotrya</tp:taxon-name-part></tp:taxon-name></italic></article-title><source>MycoKeys</source><day>13</day><month>11</month><year>2023</year><volume>100</volume><fpage>49</fpage><lpage>67</lpage><pub-id pub-id-type="doi">10.3897/mycokeys.100.106709</pub-id></mixed-citation></tp:treatment-meta><tp:nomenclature><label>﻿</label><tp:taxon-name>
              <object-id xmlns:xlink="http://www.w3.org/1999/xlink" content-type="arpha" xlink:type="simple">2822CD1C-B82E-5890-AD53-90CC02DD02B9</object-id>
              <tp:taxon-name-part taxon-name-part-type="genus" reg="Hydnotrya">Hydnotrya</tp:taxon-name-part>
              <tp:taxon-name-part taxon-name-part-type="species" reg="oblongispora">oblongispora</tp:taxon-name-part>
              <object-id xmlns:xlink="http://www.w3.org/1999/xlink" content-type="mycobank" xlink:type="simple">846735</object-id>
            </tp:taxon-name><tp:taxon-authority>L. Li &amp; S.H. Li, sp. nov.</tp:taxon-authority><xref ref-type="fig" rid="F2">Plate 1</xref></tp:nomenclature><tp:treatment-sec sec-type="diagnosis" id="SECID0EYQBG"><title>Diagnosis.</title><p>Differs from other species in the genus <italic><tp:taxon-name><tp:taxon-name-part taxon-name-part-type="genus" reg="Hydnotrya">Hydnotrya</tp:taxon-name-part></tp:taxon-name></italic> by its nearly single-chambered ascomata and long ellipsoidal ascospores.</p></tp:treatment-sec><tp:treatment-sec sec-type="etymology" id="SECID0EFRBG"><title>Etymology.</title><p>
              oblongispora, refers to the long ellipsoidal ascospores.</p></tp:treatment-sec><tp:treatment-sec sec-type="Holotype" id="SECID0EURBG"><title>Holotype.</title><p>China, Yunnan, Lijiang (<named-content xmlns:xlink="http://www.w3.org/1999/xlink" content-type="dwc:verbatimCoordinates" xlink:type="simple"><named-content content-type="geo-json" specific-use="{&#34;type&#34;:&#34;Point&#34;,&#34;coordinates&#34;:[99.700000,26.616667]}" id="NCID0E4RBG" xlink:type="simple">26°37.00'N, 99°42.00'E</named-content></named-content>), alt. 3737 m, in the forest of <italic><tp:taxon-name><tp:taxon-name-part taxon-name-part-type="genus" reg="Abies">Abies</tp:taxon-name-part><tp:taxon-name-part taxon-name-part-type="species" reg="forrestii">forrestii</tp:taxon-name-part></tp:taxon-name></italic> Coltm.-Rog, 12 August 2020, Lin Li, <abbrev xmlns:xlink="http://www.w3.org/1999/xlink" xlink:title="Biological Science Museum of Dali University" id="ABBRID0ENSBG" xlink:type="simple">BMDLU</abbrev> L20069.</p></tp:treatment-sec><tp:treatment-sec sec-type="description" id="SECID0ERSBG"><title>Description.</title><p><bold><italic>Ascomata</italic></bold> irregularly globose, 1.0–2.5 cm in diameter when fresh, smooth, sometimes gently folded inward, surface light khaki (4C5) to reddish brown (8D8); nearly single-chambered with a primary apical opening up to 0.2–0.8 cm in diameter, sometimes the opening is just an almost closed seam, white fluffy inside cavity. Elastic and crisp. No special smell was noticed.</p><p><bold><italic>Peridium</italic></bold> two-layered, 280–340 µm thick, outer layer 80–100 µm thick, composed of light brown (6D8) ellipsoidal or irregular cells, with a red brown (6E8) pigment deposited on the outermost cells; inner layer, 200–240 µm thick, consists of hyaline interwoven hyphae. Gleba chamber hollow, lined with a milky white (4B2) hymenium, hymenial surface fluffy. <italic>Asci</italic> cylindrical, 102.5–138.5 × 13.0–25.5 µm, 8-spored, thin-walled, narrowed into a long stalk (20–35 μm) at the base, without croziers, arranged in a palisade. <italic><tp:taxon-name><tp:taxon-name-part taxon-name-part-type="genus" reg="Ascospore">Ascospore</tp:taxon-name-part></tp:taxon-name></italic> strictly uniseriate, long ellipsoidal, (20.0–) 26.5–39.0 × (9.5–) 11.0–21.5 μm, Q = 2.0±0.03, hyaline when immature, golden yellow (5B7) when mature, with a thickened exosporium, surface pitted. <italic>Paraphyses</italic> hyaline, straight stick shape, 2.5–5 µm in diam, septate, exceeding the asci by 60–70 µm.</p></tp:treatment-sec><tp:treatment-sec sec-type="ecology" id="SECID0EOTBG"><title>Ecology and distribution.</title><p>Hypogeous, solitary, or in groups in soil, under <italic><tp:taxon-name><tp:taxon-name-part taxon-name-part-type="genus" reg="Abies">A.</tp:taxon-name-part><tp:taxon-name-part taxon-name-part-type="species" reg="forrestii">forrestii</tp:taxon-name-part></tp:taxon-name></italic> mixed with shrubs of <italic><tp:taxon-name><tp:taxon-name-part taxon-name-part-type="genus" reg="Rhododendron">Rhododendron</tp:taxon-name-part></tp:taxon-name></italic> spp., fruiting from late summer to early autumn. Known only from Yunnan Province, China.</p></tp:treatment-sec><tp:treatment-sec sec-type="material" id="SECID0EGUBG"><title>Additional specimens examined.</title><p>China, Yunnan Province, Lijiang, Jiuhe, (<named-content xmlns:xlink="http://www.w3.org/1999/xlink" content-type="dwc:verbatimCoordinates" xlink:type="simple"><named-content content-type="geo-json" specific-use="{&#34;type&#34;:&#34;Point&#34;,&#34;coordinates&#34;:[99.700000,26.633333]}" id="NCID0EPUBG" xlink:type="simple">26°38.00'N, 99°42.00'E</named-content></named-content>), alt. 3946 m, in the forest of <italic><tp:taxon-name><tp:taxon-name-part taxon-name-part-type="genus" reg="Abies">A.</tp:taxon-name-part><tp:taxon-name-part taxon-name-part-type="species" reg="forrestii">forrestii</tp:taxon-name-part></tp:taxon-name></italic>, 12.Aug.2020, Lin Li (<abbrev xmlns:xlink="http://www.w3.org/1999/xlink" xlink:title="Biological Science Museum of Dali University" id="ABBRID0E6UBG" xlink:type="simple">BMDLU</abbrev> L20067. GenBank: <abbrev xmlns:xlink="http://www.w3.org/1999/xlink" xlink:title="internal transcribed spacer" id="ABBRID0EDVBG" xlink:type="simple">ITS</abbrev> = <ext-link xmlns:xlink="http://www.w3.org/1999/xlink" ext-link-type="gen" xlink:href="OM232075" xlink:type="simple">OM232075</ext-link>, <abbrev xmlns:xlink="http://www.w3.org/1999/xlink" xlink:title="large subunit nuclear ribosomal DNA" id="ABBRID0EMVBG" xlink:type="simple">LSU</abbrev> = <ext-link xmlns:xlink="http://www.w3.org/1999/xlink" ext-link-type="gen" xlink:href="ON982626" xlink:type="simple">ON982626</ext-link>); same locality, 19.Sept.2021, Lin Li (<abbrev xmlns:xlink="http://www.w3.org/1999/xlink" xlink:title="Biological Science Museum of Dali University" id="ABBRID0EVVBG" xlink:type="simple">BMDLU</abbrev> L21217. GenBank: <abbrev xmlns:xlink="http://www.w3.org/1999/xlink" xlink:title="internal transcribed spacer" id="ABBRID0EZVBG" xlink:type="simple">ITS</abbrev> = <ext-link xmlns:xlink="http://www.w3.org/1999/xlink" ext-link-type="gen" xlink:href="OM232084" xlink:type="simple">OM232084</ext-link>, <abbrev xmlns:xlink="http://www.w3.org/1999/xlink" xlink:title="large subunit nuclear ribosomal DNA" id="ABBRID0ECWBG" xlink:type="simple">LSU</abbrev> = <ext-link xmlns:xlink="http://www.w3.org/1999/xlink" ext-link-type="gen" xlink:href="ON982625" xlink:type="simple">ON982625</ext-link>).</p></tp:treatment-sec><tp:treatment-sec sec-type="notes" id="SECID0ELWBG"><title>Notes.</title><p><italic><tp:taxon-name><tp:taxon-name-part taxon-name-part-type="genus" reg="Hydnotrya">H.</tp:taxon-name-part><tp:taxon-name-part taxon-name-part-type="species" reg="oblongispora">oblongispora</tp:taxon-name-part></tp:taxon-name></italic> is characterized by its mostly simple-chambered ascomata and golden yellow long-ellipsoid ascospores, especially with pitted surfaces, which differ from all other species of <italic><tp:taxon-name><tp:taxon-name-part taxon-name-part-type="genus" reg="Hydnotrya">Hydnotrya.</tp:taxon-name-part></tp:taxon-name></italic> Molecular analysis also shows that <italic><tp:taxon-name><tp:taxon-name-part taxon-name-part-type="genus" reg="Hydnotrya">H.</tp:taxon-name-part><tp:taxon-name-part taxon-name-part-type="species" reg="oblongispora">oblongispora</tp:taxon-name-part></tp:taxon-name></italic> is distinct from other <italic><tp:taxon-name><tp:taxon-name-part taxon-name-part-type="genus" reg="Hydnotrya">Hydnotrya</tp:taxon-name-part></tp:taxon-name></italic> species, although it is closely related to <italic><tp:taxon-name><tp:taxon-name-part taxon-name-part-type="genus" reg="Hydnotrya">H.</tp:taxon-name-part><tp:taxon-name-part taxon-name-part-type="species" reg="michaelis">michaelis</tp:taxon-name-part></tp:taxon-name></italic>. However, <italic><tp:taxon-name><tp:taxon-name-part taxon-name-part-type="genus" reg="Hydnotrya">H.</tp:taxon-name-part><tp:taxon-name-part taxon-name-part-type="species" reg="michaelis">michaelis</tp:taxon-name-part></tp:taxon-name></italic> has convoluted, lobed ascomata and broadly ellipsoid spores with warty ascospores, which differ from this new species.</p><fig id="F2" position="float" orientation="portrait"><object-id xmlns:xlink="http://www.w3.org/1999/xlink" content-type="doi" xlink:type="simple">10.3897/mycokeys.100.106709.plate1</object-id><object-id xmlns:xlink="http://www.w3.org/1999/xlink" content-type="arpha" xlink:type="simple">3677AE03-3719-51CA-988E-F9366ECC57E5</object-id><label>Plate 1.</label><caption><p><italic><tp:taxon-name><tp:taxon-name-part taxon-name-part-type="genus" reg="Hydnotrya">Hydnotrya</tp:taxon-name-part><tp:taxon-name-part taxon-name-part-type="species" reg="oblongispora">oblongispora</tp:taxon-name-part></tp:taxon-name></italic><bold>A</bold> young sarcomata <bold>B</bold> mature ascomata with different openings <bold>C</bold> a piece of section of the ascomata in lactophenol cotton blue <bold>D</bold> a peridium section in lactophenol cotton blue <bold>E</bold> a section of paraphyses in 5% KOH <bold>F</bold> a base of asci in lactophenol cotton blue <bold>G</bold> ascospores released from the ascus <bold>H</bold> asci in lactophenol cotton blue <bold>I</bold> an ascus with 8 ascospores <bold>J–L</bold> ascospores under SEM. Scale bars: 1 cm (<bold>A, B</bold>); 100 μm (<bold>C</bold>); 50 μm (<bold>D</bold>); 10 μm (<bold>E–I</bold>); 5 μm (<bold>J, L</bold>); 2 μm (<bold>K</bold>).</p></caption><graphic xmlns:xlink="http://www.w3.org/1999/xlink" xlink:href="mycokeys-100-049-g002.jpg" position="float" orientation="portrait" xlink:type="simple" id="oo_935609.jpg"><uri content-type="original_file" xlink:type="simple">https://binary.pensoft.net/fig/935609</uri></graphic></fig></tp:treatment-sec></tp:taxon-treatment>
