# Supplementary material for: ﻿New species of Hydnotrya (Ascomycota, Pezizomycetes) from southwestern China with notes on morphological characteristics of 17 species of Hydnotrya
Source: MycoKeys. 2023 Nov 13;100:49–67. doi: 10.3897/mycokeys.100.106709 (PMC10660436; doi:10.3897/mycokeys.100.106709)
Supplement: XML Treatment for Hydnotrya zayuensis [file mycokeys.100.106709-treatment2.xml]

<!DOCTYPE tp:taxon-treatment
  PUBLIC "-//TaxonX//DTD Taxonomic Treatment Publishing DTD v0 20100105//EN" "tax-treatment-NSO.dtd">
<tp:taxon-treatment xmlns:tp="http://www.plazi.org/taxpub"><tp:treatment-meta><kwd-group><label>Taxon classification</label><kwd>
                <named-content content-type="kingdom">Fungi</named-content>
              </kwd><kwd>
                <named-content content-type="order">Pezizales</named-content>
              </kwd><kwd>
                <named-content content-type="family">Discinaceae</named-content>
              </kwd></kwd-group><mixed-citation publication-type="journal"><person-group><name><surname>Li</surname><given-names>Lin</given-names></name><name><surname>Wan</surname><given-names>Shan-Ping</given-names></name><name><surname>Wang</surname><given-names>Yun</given-names></name><name><surname>Thongklang</surname><given-names>Naritsada</given-names></name><name><surname>Tang</surname><given-names>Song-Ming</given-names></name><name><surname>Luo</surname><given-names>Zong-Long</given-names></name><name><surname>Li</surname><given-names>Shu-Hong</given-names></name></person-group><article-title>﻿New species of <italic><tp:taxon-name><tp:taxon-name-part taxon-name-part-type="genus" reg="Hydnotrya">Hydnotrya</tp:taxon-name-part></tp:taxon-name></italic> (<tp:taxon-name><tp:taxon-name-part taxon-name-part-type="phylum">Ascomycota</tp:taxon-name-part></tp:taxon-name>, <tp:taxon-name><tp:taxon-name-part taxon-name-part-type="class">Pezizomycetes</tp:taxon-name-part></tp:taxon-name>) from southwestern China with notes on morphological characteristics of 17 species of <italic><tp:taxon-name><tp:taxon-name-part taxon-name-part-type="genus" reg="Hydnotrya">Hydnotrya</tp:taxon-name-part></tp:taxon-name></italic></article-title><source>MycoKeys</source><day>13</day><month>11</month><year>2023</year><volume>100</volume><fpage>49</fpage><lpage>67</lpage><pub-id pub-id-type="doi">10.3897/mycokeys.100.106709</pub-id></mixed-citation></tp:treatment-meta><tp:nomenclature><label>﻿</label><tp:taxon-name>
              <object-id xmlns:xlink="http://www.w3.org/1999/xlink" content-type="arpha" xlink:type="simple">5F9696A3-8A83-5D01-B82D-C06FF654CC96</object-id>
              <tp:taxon-name-part taxon-name-part-type="genus" reg="Hydnotrya">Hydnotrya</tp:taxon-name-part>
              <tp:taxon-name-part taxon-name-part-type="species" reg="zayuensis">zayuensis</tp:taxon-name-part>
              <object-id xmlns:xlink="http://www.w3.org/1999/xlink" content-type="mycobank" xlink:type="simple">846736</object-id>
            </tp:taxon-name><tp:taxon-authority>L. Li &amp; S.H. Li, sp. nov.</tp:taxon-authority><xref ref-type="fig" rid="F3">Plate 2</xref></tp:nomenclature><tp:treatment-sec sec-type="diagnosis" id="SECID0E12BG"><title>Diagnosis.</title><p>Differs from all other species in <italic><tp:taxon-name><tp:taxon-name-part taxon-name-part-type="genus" reg="Hydnotrya">Hydnotrya</tp:taxon-name-part></tp:taxon-name></italic> by its almost single-chambered ascomata, light golden yellow ellipsoidal ascospores.</p></tp:treatment-sec><tp:treatment-sec sec-type="Etomology" id="SECID0EH3BG"><title>Etomology.</title><p>
              zayuensis from Latin, referring to the type locality.</p></tp:treatment-sec><tp:treatment-sec sec-type="Holotype" id="SECID0EW3BG"><title>Holotype.</title><p>China, Tibet, Zayu (<named-content xmlns:xlink="http://www.w3.org/1999/xlink" content-type="dwc:verbatimCoordinates" xlink:type="simple"><named-content content-type="geo-json" specific-use="{&#34;type&#34;:&#34;Point&#34;,&#34;coordinates&#34;:[98.100000,28.583333]}" id="NCID0E63BG" xlink:type="simple">28°35.00'N, 98°06.00'E</named-content></named-content>), alt. 3770 m, in a forest of <italic><tp:taxon-name><tp:taxon-name-part taxon-name-part-type="genus" reg="Abies">Abies</tp:taxon-name-part></tp:taxon-name></italic> sp., 11 August 2022, Lin Li <abbrev xmlns:xlink="http://www.w3.org/1999/xlink" xlink:title="Biological Science Museum of Dali University" id="ABBRID0EU4BG" xlink:type="simple">BMDLU</abbrev> L22027.</p></tp:treatment-sec><tp:treatment-sec sec-type="description" id="SECID0EY4BG"><title>Description.</title><p><bold><italic>Ascomata</italic></bold> irregularly globose, 1.5–2.5cm in diameter when fresh, smooth, convoluted, almost single-chambered with a primary apical opening, sometimes the opening nearly closed like a seam, white fluffy inside, surface cinnamon (5E8); shrunken, becoming fuzzy when dried, although there are no protruding hyphae cells from the outermost layer of the peridium. Elastic to crisp. No special smell was noticed.</p><p><bold><italic>Peridium</italic></bold> two-layered, 180–250 µm thick, outer layer 40–80 µm thick, composed of ellipsoid or irregular cells, which grow larger toward the surface, with a yellow brown (4C5) pigment deposited on the outermost cells; inner layer, 110–160 µm thick, consisting of hyaline parallel interwoven hyphae. Gleba chamber hollow, lined with off-white (1A2) hymenium when immature; two-layered when mature, the outer layer golden brown (5C7), the inner layer yellowish to whitish (4A2), hymenial surface fluffy. <italic>Asci</italic> cylindrical, 118.5–130.5 × 15.0–22.5 µm, 8-spored, thin-walled, narrowed into a long stalk (20–40 μm) at the base, without croziers, arranged in a palisade. <italic><tp:taxon-name><tp:taxon-name-part taxon-name-part-type="genus" reg="Ascospore">Ascospore</tp:taxon-name-part></tp:taxon-name></italic> strictly uniseriate, ellipsoid (shape including the thickened exosporium), (17–)20–30.5 × 15.5–18.0 μm, Q = 1.5 ± 0.16, hyaline, exosporium thin when immature, surface roughness, and looks crumbly, golden yellow (4B8) when mature. <italic>Paraphyses</italic> hyaline, straight stick shape, 1.5–2.5 µm in diam, septate, apical slightly inflated, exceeding the asci by 120–160 µm.</p><fig id="F3" position="float" orientation="portrait"><object-id xmlns:xlink="http://www.w3.org/1999/xlink" content-type="doi" xlink:type="simple">10.3897/mycokeys.100.106709.plate2</object-id><object-id xmlns:xlink="http://www.w3.org/1999/xlink" content-type="arpha" xlink:type="simple">2CCA47A0-CE55-5992-9AFD-E330908BB5AE</object-id><label>Plate 2.</label><caption><p><italic><tp:taxon-name><tp:taxon-name-part taxon-name-part-type="genus" reg="Hydnotrya">Hydnotrya</tp:taxon-name-part><tp:taxon-name-part taxon-name-part-type="species" reg="zayuensis">zayuensis</tp:taxon-name-part></tp:taxon-name></italic><bold>A</bold> ascomata <bold>B</bold> section of ascomata, with hymenium-lined chambers <bold>C</bold> habitat <bold>D</bold> inner surface of ascomata <bold>E</bold> peridium in 5% KOH <bold>F</bold> hymenium <bold>G</bold> asci in 5% KOH <bold>H</bold> paraphyses <bold>I</bold> ascospores in 5% KOH <bold>J–L</bold> ascospores under SEM (L. SEM of a single ascospore cut in half). Scale bars: 1cm (<bold>A</bold>); 1 mm (<bold>B</bold>); 0.5cm (<bold>D</bold>); 100 μm (<bold>E</bold>); 50 μm (<bold>F</bold>); 20 μm (<bold>G</bold>); 10 μm (<bold>H</bold>); 10 μm (<bold>I</bold>); 5 μm (<bold>J–L</bold>).</p></caption><graphic xmlns:xlink="http://www.w3.org/1999/xlink" xlink:href="mycokeys-100-049-g003.jpg" position="float" orientation="portrait" xlink:type="simple" id="oo_935610.jpg"><uri content-type="original_file" xlink:type="simple">https://binary.pensoft.net/fig/935610</uri></graphic></fig></tp:treatment-sec><tp:treatment-sec sec-type="ecology" id="SECID0EUAAI"><title>Ecology and distribution.</title><p>Hypogeous, solitary in the humus under <italic><tp:taxon-name><tp:taxon-name-part taxon-name-part-type="genus" reg="Abies">Abies</tp:taxon-name-part></tp:taxon-name></italic> sp. mixed with shrubs of <italic><tp:taxon-name><tp:taxon-name-part taxon-name-part-type="genus" reg="Rhododendron">Rhododendron</tp:taxon-name-part></tp:taxon-name></italic> spp. Fruiting in summer, from July to September. Known only from Zayu, Tibet, China.</p></tp:treatment-sec><tp:treatment-sec sec-type="Additional specimen examined" id="SECID0ERBAI"><title>Additional specimen examined.</title><p>China, Tibet, Zayu, <named-content xmlns:xlink="http://www.w3.org/1999/xlink" content-type="dwc:verbatimCoordinates" xlink:type="simple"><named-content content-type="geo-json" specific-use="{&#34;type&#34;:&#34;Point&#34;,&#34;coordinates&#34;:[98.350000,28.783333]}" id="NCID0E1BAI" xlink:type="simple">28°47.00'N, 98°21.00'E</named-content></named-content>, alt. 3840 m, in a forest of <italic><tp:taxon-name><tp:taxon-name-part taxon-name-part-type="genus" reg="Abies">Abies</tp:taxon-name-part></tp:taxon-name></italic> sp., 15.July.2022, Shucheng He (<abbrev xmlns:xlink="http://www.w3.org/1999/xlink" xlink:title="Biological Science Museum of Dali University" id="ABBRID0EPCAI" xlink:type="simple">BMDLU</abbrev> L22024. GenBank: <abbrev xmlns:xlink="http://www.w3.org/1999/xlink" xlink:title="internal transcribed spacer" id="ABBRID0ETCAI" xlink:type="simple">ITS</abbrev> = <ext-link xmlns:xlink="http://www.w3.org/1999/xlink" ext-link-type="gen" xlink:href="OP908304" xlink:type="simple">OP908304</ext-link>, <abbrev xmlns:xlink="http://www.w3.org/1999/xlink" xlink:title="large subunit nuclear ribosomal DNA" id="ABBRID0E3CAI" xlink:type="simple">LSU</abbrev> = <ext-link xmlns:xlink="http://www.w3.org/1999/xlink" ext-link-type="gen" xlink:href="OP908301" xlink:type="simple">OP908301</ext-link>).</p></tp:treatment-sec><tp:treatment-sec sec-type="notes" id="SECID0EFDAI"><title>Notes.</title><p>Morphologically, <italic><tp:taxon-name><tp:taxon-name-part taxon-name-part-type="genus" reg="Hydnotrya">H.</tp:taxon-name-part><tp:taxon-name-part taxon-name-part-type="species" reg="zayuensis">zayuensis</tp:taxon-name-part></tp:taxon-name></italic> is similar to <italic><tp:taxon-name><tp:taxon-name-part taxon-name-part-type="genus" reg="Hydnotrya">H.</tp:taxon-name-part><tp:taxon-name-part taxon-name-part-type="species" reg="laojunshanensis">laojunshanensis.</tp:taxon-name-part></tp:taxon-name></italic> However, <italic><tp:taxon-name><tp:taxon-name-part taxon-name-part-type="genus" reg="Hydnotrya">H.</tp:taxon-name-part><tp:taxon-name-part taxon-name-part-type="species" reg="zayuensis">zayuensis</tp:taxon-name-part></tp:taxon-name></italic> has much smaller ascospores, and a thinner peridium, as well as lighter colored ascomata. Molecular analysis showed that <italic><tp:taxon-name><tp:taxon-name-part taxon-name-part-type="genus" reg="Hydnotrya">H.</tp:taxon-name-part><tp:taxon-name-part taxon-name-part-type="species" reg="zayuensis">zayuensis</tp:taxon-name-part></tp:taxon-name></italic> is distinct from <italic><tp:taxon-name><tp:taxon-name-part taxon-name-part-type="genus" reg="Hydnotrya">H.</tp:taxon-name-part><tp:taxon-name-part taxon-name-part-type="species" reg="laojunshanensis">laojunshanensis</tp:taxon-name-part></tp:taxon-name></italic> and other species of <italic><tp:taxon-name><tp:taxon-name-part taxon-name-part-type="genus" reg="Hydnotrya">Hydnotrya</tp:taxon-name-part></tp:taxon-name></italic>.</p></tp:treatment-sec></tp:taxon-treatment>
