# Supplementary material for: ﻿New species of Hydnotrya (Ascomycota, Pezizomycetes) from southwestern China with notes on morphological characteristics of 17 species of Hydnotrya
Source: MycoKeys. 2023 Nov 13;100:49–67. doi: 10.3897/mycokeys.100.106709 (PMC10660436; doi:10.3897/mycokeys.100.106709)
Supplement: XML Treatment for Hydnotrya laojunshanensis [file mycokeys.100.106709-treatment3.xml]

<!DOCTYPE tp:taxon-treatment
  PUBLIC "-//TaxonX//DTD Taxonomic Treatment Publishing DTD v0 20100105//EN" "tax-treatment-NSO.dtd">
<tp:taxon-treatment xmlns:tp="http://www.plazi.org/taxpub"><tp:treatment-meta><kwd-group><label>Taxon classification</label><kwd>
                <named-content content-type="kingdom">Fungi</named-content>
              </kwd><kwd>
                <named-content content-type="order">Pezizales</named-content>
              </kwd><kwd>
                <named-content content-type="family">Discinaceae</named-content>
              </kwd></kwd-group><mixed-citation publication-type="journal"><person-group><name><surname>Li</surname><given-names>Lin</given-names></name><name><surname>Wan</surname><given-names>Shan-Ping</given-names></name><name><surname>Wang</surname><given-names>Yun</given-names></name><name><surname>Thongklang</surname><given-names>Naritsada</given-names></name><name><surname>Tang</surname><given-names>Song-Ming</given-names></name><name><surname>Luo</surname><given-names>Zong-Long</given-names></name><name><surname>Li</surname><given-names>Shu-Hong</given-names></name></person-group><article-title>﻿New species of <italic><tp:taxon-name><tp:taxon-name-part taxon-name-part-type="genus" reg="Hydnotrya">Hydnotrya</tp:taxon-name-part></tp:taxon-name></italic> (<tp:taxon-name><tp:taxon-name-part taxon-name-part-type="phylum">Ascomycota</tp:taxon-name-part></tp:taxon-name>, <tp:taxon-name><tp:taxon-name-part taxon-name-part-type="class">Pezizomycetes</tp:taxon-name-part></tp:taxon-name>) from southwestern China with notes on morphological characteristics of 17 species of <italic><tp:taxon-name><tp:taxon-name-part taxon-name-part-type="genus" reg="Hydnotrya">Hydnotrya</tp:taxon-name-part></tp:taxon-name></italic></article-title><source>MycoKeys</source><day>13</day><month>11</month><year>2023</year><volume>100</volume><fpage>49</fpage><lpage>67</lpage><pub-id pub-id-type="doi">10.3897/mycokeys.100.106709</pub-id></mixed-citation></tp:treatment-meta><tp:nomenclature><label>﻿</label><tp:taxon-name>
              <object-id xmlns:xlink="http://www.w3.org/1999/xlink" content-type="arpha" xlink:type="simple">576322B7-DB9F-52B6-B2F8-1289554ECEDD</object-id>
              <tp:taxon-name-part taxon-name-part-type="genus" reg="Hydnotrya">Hydnotrya</tp:taxon-name-part>
              <tp:taxon-name-part taxon-name-part-type="species" reg="laojunshanensis">laojunshanensis</tp:taxon-name-part>
              <object-id xmlns:xlink="http://www.w3.org/1999/xlink" content-type="mycobank" xlink:type="simple">803968</object-id>
            </tp:taxon-name><tp:taxon-authority>L. Li, D.Q. Zhou &amp; Y.C. Zhao 2013</tp:taxon-authority><xref ref-type="fig" rid="F4">Plate 3</xref></tp:nomenclature><tp:treatment-sec sec-type="description" id="SECID0EWGAI"><title>Description.</title><p><bold><italic>Ascomata</italic></bold> irregularly globose, 1.0–3.0 cm in diameter when fresh, brownish orange (6C8), smooth, mostly single-chambered with a primary apical opening to 0.1–0.5 cm in diameter, the opening rarely narrowing into a slit, sometimes folded forming few channels, lined with white fluffy hymenium. Elastic to crisp. No special smell was noticed.</p><p><bold><italic>Peridium</italic></bold> two-layered, 350–570 µm thick, outer layer 160–200 µm thick, composed of light brown (6E8) angular or irregular cells, inner layer, 220–350 µm thick, consisting of hyaline interwoven hyphae. Gleba chamber hollow, lined with off-white (1A2) hymenium when immature; two-layered when mature, the outer layer orange (6B8), the inner layer yellowish to whitish (4A2), hymenial surface fluffy. <italic>Asci</italic> cylindrical, 331.5–390.5 × 25.5–35.5 µm, 8-spored, thin-walled, narrowed at the base into a long stalk (30–50 μm), without croziers, arranged in a palisade. <italic><tp:taxon-name><tp:taxon-name-part taxon-name-part-type="genus" reg="Ascospore">Ascospore</tp:taxon-name-part></tp:taxon-name></italic> strictly uniseriate, ellipsoid (excluding the thickened exosporium), rectangular (with the exosporium), (26.5–)33.0–50.5 × (15.5–)20.5–35.5(–38.0) µm Q = 1.35±0.02, surface rough, reddish orange to golden (6B8) when mature. <italic>Paraphyses</italic> hyaline, straight stick shape, 2.0–6 µm in diam, apical slightly inflated, septate, exceeding the asci by 180–300 µm.</p><fig id="F4" position="float" orientation="portrait"><object-id xmlns:xlink="http://www.w3.org/1999/xlink" content-type="doi" xlink:type="simple">10.3897/mycokeys.100.106709.plate3</object-id><object-id xmlns:xlink="http://www.w3.org/1999/xlink" content-type="arpha" xlink:type="simple">138D62FA-4268-5D9F-A928-6BC4D7F7A935</object-id><label>Plate 3.</label><caption><p><italic><tp:taxon-name><tp:taxon-name-part taxon-name-part-type="genus" reg="Hydnotrya">Hydnotrya</tp:taxon-name-part><tp:taxon-name-part taxon-name-part-type="species" reg="laojunshanensis">laojunshanensis</tp:taxon-name-part></tp:taxon-name></italic><bold>A</bold> young sarcomata cut in half <bold>B</bold> mature ascomata with one cut in half <bold>C</bold> infolded and chambered ascoma <bold>D</bold> section of hymenium in 5% KOH <bold>E</bold> a peridium section in 5% KOH <bold>F</bold> ascospores released from asci in 5% KOH <bold>G–I</bold> ascospores under SEM (I. SEM of a single ascospore cut in half). Scale bars: 1 cm (<bold>A, B</bold>); 50 μm (<bold>D, E</bold>); 20 μm (<bold>F</bold>); 5 μm (<bold>G–I</bold>).</p></caption><graphic xmlns:xlink="http://www.w3.org/1999/xlink" xlink:href="mycokeys-100-049-g004.jpg" position="float" orientation="portrait" xlink:type="simple" id="oo_935611.jpg"><uri content-type="original_file" xlink:type="simple">https://binary.pensoft.net/fig/935611</uri></graphic></fig></tp:treatment-sec><tp:treatment-sec sec-type="ecology" id="SECID0EBJAI"><title>Ecology and distribution.</title><p>Hypogeous, solitary, or in groups in soil, under <italic><tp:taxon-name><tp:taxon-name-part taxon-name-part-type="genus" reg="Abies">Abies</tp:taxon-name-part></tp:taxon-name></italic> spp., fruiting from late summer to early autumn. Known only from Yunnan Province, China.</p></tp:treatment-sec><tp:treatment-sec sec-type="material" id="SECID0EOJAI"><title>Additional specimens examined.</title><p>China, Yunnan Province, Laojun mountains, <named-content xmlns:xlink="http://www.w3.org/1999/xlink" content-type="dwc:verbatimCoordinates" xlink:type="simple"><named-content content-type="geo-json" specific-use="{&#34;type&#34;:&#34;Point&#34;,&#34;coordinates&#34;:[99.700000,26.700000]}" id="NCID0EXJAI" xlink:type="simple">26°42.00'N, 99°42.00'E</named-content></named-content>, alt. 3786 m, in a forest of <tp:taxon-name><tp:taxon-name-part taxon-name-part-type="genus" reg="Abies">A.</tp:taxon-name-part><tp:taxon-name-part taxon-name-part-type="species" reg="forrestii">forrestii</tp:taxon-name-part><tp:taxon-name-part taxon-name-part-type="infraspecific-rank">var.</tp:taxon-name-part><tp:taxon-name-part taxon-name-part-type="variety" reg="smithii">smithii</tp:taxon-name-part></tp:taxon-name>, 30.Aug.2012, Lin Li (Holotype, YAAS L2425; GenBank <ext-link xmlns:xlink="http://www.w3.org/1999/xlink" ext-link-type="gen" xlink:href="KC878618" xlink:type="simple">KC878618</ext-link>); Shangri-La, <named-content xmlns:xlink="http://www.w3.org/1999/xlink" content-type="dwc:verbatimCoordinates" xlink:type="simple"><named-content content-type="geo-json" specific-use="{&#34;type&#34;:&#34;Point&#34;,&#34;coordinates&#34;:[99.183333,28.266667]}" id="NCID0EVKAI" xlink:type="simple">28°16.00'N, 99°11.00'E</named-content></named-content>, alt. 3978 m, in a forest of <italic><tp:taxon-name><tp:taxon-name-part taxon-name-part-type="genus" reg="Abies">Abies</tp:taxon-name-part></tp:taxon-name></italic> sp., 19 Aug. 2014, Shanping Wan (HKAS95802 GenBank: <abbrev xmlns:xlink="http://www.w3.org/1999/xlink" xlink:title="internal transcribed spacer" id="ABBRID0EKLAI" xlink:type="simple">ITS</abbrev> = <ext-link xmlns:xlink="http://www.w3.org/1999/xlink" ext-link-type="gen" xlink:href="OP908303" xlink:type="simple">OP908303</ext-link>), Lijiang, <named-content xmlns:xlink="http://www.w3.org/1999/xlink" content-type="dwc:verbatimCoordinates" xlink:type="simple"><named-content content-type="geo-json" specific-use="{&#34;type&#34;:&#34;Point&#34;,&#34;coordinates&#34;:[99.966667,26.700000]}" id="NCID0EWLAI" xlink:type="simple">26°42.00'N, 99°58.00'E</named-content></named-content>, alt. 3540 m, in a forest of <italic><tp:taxon-name><tp:taxon-name-part taxon-name-part-type="genus" reg="Abies">A.</tp:taxon-name-part><tp:taxon-name-part taxon-name-part-type="species" reg="forrestii">forrestii</tp:taxon-name-part></tp:taxon-name></italic>, 12 Sept. 2019, Lin Li (<abbrev xmlns:xlink="http://www.w3.org/1999/xlink" xlink:title="Biological Science Museum of Dali University" id="ABBRID0EGMAI" xlink:type="simple">BMDLU</abbrev> L21197 GenBank: <abbrev xmlns:xlink="http://www.w3.org/1999/xlink" xlink:title="internal transcribed spacer" id="ABBRID0EKMAI" xlink:type="simple">ITS</abbrev> = <ext-link xmlns:xlink="http://www.w3.org/1999/xlink" ext-link-type="gen" xlink:href="ON982592" xlink:type="simple">ON982592</ext-link>, <abbrev xmlns:xlink="http://www.w3.org/1999/xlink" xlink:title="large subunit nuclear ribosomal DNA" id="ABBRID0ETMAI" xlink:type="simple">LSU</abbrev> = <ext-link xmlns:xlink="http://www.w3.org/1999/xlink" ext-link-type="gen" xlink:href="ON982620" xlink:type="simple">ON982620</ext-link>); Lijiang, <named-content xmlns:xlink="http://www.w3.org/1999/xlink" content-type="dwc:verbatimCoordinates" xlink:type="simple"><named-content content-type="geo-json" specific-use="{&#34;type&#34;:&#34;Point&#34;,&#34;coordinates&#34;:[99.533333,26.933333]}" id="NCID0E6MAI" xlink:type="simple">26°56.00'N, 99°32.00'E</named-content></named-content>, alt. 3805 m, in a forest of <italic><tp:taxon-name><tp:taxon-name-part taxon-name-part-type="genus" reg="Abies">A.</tp:taxon-name-part><tp:taxon-name-part taxon-name-part-type="species" reg="forrestii">forrestii</tp:taxon-name-part></tp:taxon-name></italic>, 21 Sept. 2021, Lin Li (<abbrev xmlns:xlink="http://www.w3.org/1999/xlink" xlink:title="Biological Science Museum of Dali University" id="ABBRID0EPNAI" xlink:type="simple">BMDLU</abbrev> L21211 GenBank: <abbrev xmlns:xlink="http://www.w3.org/1999/xlink" xlink:title="internal transcribed spacer" id="ABBRID0ETNAI" xlink:type="simple">ITS</abbrev> = <ext-link xmlns:xlink="http://www.w3.org/1999/xlink" ext-link-type="gen" xlink:href="ON982580" xlink:type="simple">ON982580</ext-link>, <abbrev xmlns:xlink="http://www.w3.org/1999/xlink" xlink:title="large subunit nuclear ribosomal DNA" id="ABBRID0E3NAI" xlink:type="simple">LSU</abbrev> = <ext-link xmlns:xlink="http://www.w3.org/1999/xlink" ext-link-type="gen" xlink:href="ON982621" xlink:type="simple">ON982621</ext-link>, <abbrev xmlns:xlink="http://www.w3.org/1999/xlink" xlink:title="Biological Science Museum of Dali University" id="ABBRID0EFOAI" xlink:type="simple">BMDLU</abbrev> L21212 GenBank: <abbrev xmlns:xlink="http://www.w3.org/1999/xlink" xlink:title="internal transcribed spacer" id="ABBRID0EJOAI" xlink:type="simple">ITS</abbrev> = <ext-link xmlns:xlink="http://www.w3.org/1999/xlink" ext-link-type="gen" xlink:href="ON982593" xlink:type="simple">ON982593</ext-link>, <abbrev xmlns:xlink="http://www.w3.org/1999/xlink" xlink:title="large subunit nuclear ribosomal DNA" id="ABBRID0ESOAI" xlink:type="simple">LSU</abbrev> = <ext-link xmlns:xlink="http://www.w3.org/1999/xlink" ext-link-type="gen" xlink:href="ON982622" xlink:type="simple">ON982622</ext-link>, <abbrev xmlns:xlink="http://www.w3.org/1999/xlink" xlink:title="Biological Science Museum of Dali University" id="ABBRID0E2OAI" xlink:type="simple">BMDLU</abbrev> L21215 GenBank: <abbrev xmlns:xlink="http://www.w3.org/1999/xlink" xlink:title="internal transcribed spacer" id="ABBRID0E6OAI" xlink:type="simple">ITS</abbrev> = <ext-link xmlns:xlink="http://www.w3.org/1999/xlink" ext-link-type="gen" xlink:href="ON982594" xlink:type="simple">ON982594</ext-link>, <abbrev xmlns:xlink="http://www.w3.org/1999/xlink" xlink:title="large subunit nuclear ribosomal DNA" id="ABBRID0EIPAI" xlink:type="simple">LSU</abbrev> = <ext-link xmlns:xlink="http://www.w3.org/1999/xlink" ext-link-type="gen" xlink:href="ON982623" xlink:type="simple">ON982623</ext-link>).</p></tp:treatment-sec><tp:treatment-sec sec-type="notes" id="SECID0ERPAI"><title>Notes.</title><p>When the species was described in 2013 by Li et al., only one collection from Mt. Laojun in Yunnan Province, China, was reported. More specimens of <italic><tp:taxon-name><tp:taxon-name-part taxon-name-part-type="genus" reg="Hydnotrya">H.</tp:taxon-name-part><tp:taxon-name-part taxon-name-part-type="species" reg="laojunshanensis">laojunshanensis</tp:taxon-name-part></tp:taxon-name></italic> have been found at other places in Yunnan since then. We discovered that this species had not only simple chambered ascomata but also folded, chambered ascomata. This species has large, rectangular ascospores (including thickened exsporium) with a rough surface differentiating from other species in <italic><tp:taxon-name><tp:taxon-name-part taxon-name-part-type="genus" reg="Hydnotrya">Hydnotrya</tp:taxon-name-part></tp:taxon-name></italic>.</p></tp:treatment-sec></tp:taxon-treatment>
